# Supplementary material for: Transcriptomic analysis of zebrafish prion protein mutants supports conserved cross-species function of the cellular prion protein
Source: Prion. 2021 Jun 18;15(1):70–81. doi: 10.1080/19336896.2021.1924557 (PMC8216189; doi:10.1080/19336896.2021.1924557)
Supplement: Supplemental Material [file KPRN_A_1924557_SM6152.zip]

Archive with 4 entries (3 files):
- Supplementary information/
- Supplementary information/FINAL supplementary material.docx
- Supplementary information/Supplementary Figure 1.TIF
- Supplementary information/Supplementary Table 1.xlsx
