# Supplementary material for: Transcriptomic analysis of zebrafish prion protein mutants supports conserved cross-species function of the cellular prion protein
Source: Prion. 2021 Jun 18;15(1):70–81. doi: 10.1080/19336896.2021.1924557 (PMC8216189; doi:10.1080/19336896.2021.1924557)
Supplement: Supplemental Material [file KPRN_A_1924557_SM6152.zip › Supplementary information/Supplementary Table 1.xlsx]

## Sheet: Sheet1
Gene name	Forward Primer 5'-3'	Reverse Primer 5'-3'
cav1	TCA ACC GAG ACC CAA AGC AT	CGA AGC TGT AGG TGC CGG
dio1	GGA TAT CAG CGT GCA CAA AAA C	CAG GGC ATG GAG GGT CTT
otx2	TCG AAA CTG TGA TCT GTT GTA ACT GTA	AAT CTA TTA AAA TCA CAG CCG AGT CTT
otx5	ACA GCG GCG CGA AAG A	GGT ATC GGG TTT TGG AGA ACA G
opn1sw2	CTA TCT TTG CAA TCT GGG TGG TT	AAA GGC AGG AGG GAA TGG TT
opn1sw1	TCC TCC CGC AGC ACA TTT AC	AAA GTT ACG GGA TTT GAA CAA TCA G
opn1lw2	CAA GAG CGC CAC CAT CTA CA	ACC TTC TTT CCA AAG AGC TGC
thraa	CTG AAA GGC TGC TGT ATG GAG AT	TCT CTC CGC TCA GGG TCA GA
cry1aa	GGC TGC TTG CTT GCA CTA TGT	GGG ACT GAA TAG GTG TAC GAG ACA
sod1	ACT CTG TCA GGC CAA CAT TCT	ACT TTC CTC ATT GCC ACC CT
crx	TCT CCT TTA CTT CAG CGG ATT GG	CGC CTC CAC TTG CTG ACA
nr3c1	AAG CTA CTG GAC TCC ATG CAC	AAA CTC CAC GCT CAG AGA TT
